# Supplementary material for: Mucilage produced by aerial roots hosts diazotrophs that provide nitrogen in Sorghum bicolor
Source: PLoS Biol. 2025 Mar 3;23(3):e3003037. doi: 10.1371/journal.pbio.3003037 (PMC12136154; doi:10.1371/journal.pbio.3003037)
Supplement: S1 Dataset — (XLSX) [file pbio.3003037.s015.xlsx]

## Sheet: Sheet1
BinBase name	Maize West Madison CIMMYT-BANK-017456 Rep 1	Maize West Madison CIMMYT-BANK-017456 Rep 2	Maize West Madison CIMMYT-BANK-017456 Rep 3	MaizeWest Madison CIMMYT-BANK-017456 Rep 4	Maize West Madison CIMMYT-BANK-017456 Rep 5	Maize West Madison GRIN-AMES-19897 Rep 1	Maize West Madison GRIN-AMES-19897 Rep 2	MaizeWest Madison GRIN-AMES-19897 Rep 3	Sorghum West Madison IS 29091 Rep1	Sorghum West Madison IS 29091 Rep 2	Sorghum West Madison IS 29091 Rep 3	Sorghum West Madison IS 2245 Rep 1	Sorghum West Madison IS 2245 Rep 2	Sorghum West Madison IS 2245 Rep 3	Fold change (average maize/ average sorghum)	Log2FC
1-octacosanol	42	56	75	67	46	31	53	66	1190	2280	7757	172	4097	1329	0.0194354	-5.68517
4-hydroxybenzoic acid	989	735	896	899	744	1145	834	1108	50169	8366	5927	19942	10479	9515	0.0528027	-4.24324
ribitol	587	2857	709	822	923	913	748	920	49591	773	672	716	634	9989	0.101952	-3.29404
montanic acid	326	425	174	2674	1484	1671	2404	329	8345	9299	14331	3494	9174	8029	0.135086	-2.88805
4-hydroxymandelic acid	494	228	354	267	212	220	631	1286	1310	622	1008	2628	892	1576	0.344574	-1.53711
104365	39	83	42	116	89	66	50	80	556	151	113	323	126	1801	0.138029	-2.85695
84161	731	847	578	1542	1032	1007	1784	1017	3459	2522	7070	2311	4348	4639	0.262988	-1.92693
1725	13745	12879	9134	14289	6866	11652	14984	15472	18781	89532	28599	119931	99205	41672	0.186729	-2.42098
4850	90	67	64	81	80	62	89	75	279	250	298	364	176	244	0.283054	-1.82085
17425	318	860	925	639	565	393	713	2816	1208	896	543	7154	1151	14737	0.211053	-2.24432
malic acid	24802	3046	3928	1893	522	2235	866	11682	6796	1111	1283	2160	23580	124329	0.230634	-2.11632
125899	605	860	719	579	561	581	808	2816	1200	896	543	7154	1173	14737	0.219692	-2.18644
131202	189	236	149	282	268	175	460	327	1855	1955	651	661	492	264	0.266162	-1.90962
64712	222	774	846	2919	512	225	2287	2642	8986	1475	1323	1740	2448	2325	0.427406	-1.22632
14724	420	659	320	274	116	474	341	451	544	1565	783	1016	630	908	0.420722	-1.24906
N-acetylaspartate diethylester	22295	64041	40118	101672	14814	19950	66801	53659	75767	171318	138859	195583	123343	124514	0.346658	-1.52842
tagatose	74	68	157	147	218	96	136	138	94	185	165	106	133	131	0.952703	-0.069902
505155	22792	63843	40118	101568	13190	17609	72231	61957	72228	171109	138859	193559	123343	124514	0.358155	-1.48134
505146	22792	63843	40118	101672	21993	19950	72231	61957	75767	171318	138859	195583	117029	116149	0.372426	-1.42498
168	7348	9485	2168	18911	22372	9654	12553	11331	22521	34247	32827	41934	23775	31642	0.3764	-1.40966
xylose	7714	12100	5910	12499	1985	8864	3928	11968	70187	9570	6296	18360	2780	39218	0.332803	-1.58726
1064	7224	6662	2558	13136	12584	11549	16240	11497	16636	28488	26695	25680	22828	22128	0.42882	-1.22156
362065	183	4521	1156	2140	365	1341	2298	627	5498	1727	547	5621	1374	5421	0.469252	-1.09157
maleic acid	144	154	169	300	212	92	254	335	343	246	482	346	347	1622	0.36769	-1.44344
103182	158	343	199	314	152	72	199	368	748	762	357	400	278	630	0.426378	-1.2298
395328	69	128	61	147	90	171	192	626	287	329	326	496	300	414	0.517193	-0.951224
fumaric acid	15941	3373	3535	4783	1522	5036	1613	5507	3270	2136	3120	4910	14254	58739	0.358473	-1.48006
lactose	334	471	442	336	608	552	579	743	528	637	1273	1869	524	2257	0.430128	-1.21716
lyxitol	1325	10245	4415	758	3343	26245	12093	15669	49528	5991	6375	8332	14138	13748	0.566391	-0.82013
threonic acid	1127	885	391	589	285	774	750	726	3017	1367	870	149	1376	750	0.550571	-0.860999
110573	2777	3713	1549	7329	9521	3973	1280	4746	3575	6643	4518	5693	6935	5667	0.792165	-0.336127
octadecanol	576	701	475	1425	938	538	980	921	1344	2907	2423	1925	1365	2064	0.408671	-1.29099
395452	840	2680	4908	9110	2645	4821	5963	3409	5200	11319	10889	14766	7178	4159	0.481807	-1.05347
beta-gentiobiose	2223	2305	1727	462	175	1853	1393	3865	1465	1376	474	17764	706	4825	0.394673	-1.34127
401144	343	447	165	600	993	269	395	716	317	1634	927	264	441	524	0.717312	-0.479328
87877	1729	2308	1731	2088	3152	2487	4353	1320	3524	4839	6177	6222	1803	4867	0.524059	-0.932197
480021	393	383	327	190	93	263	469	621	402	480	282	684	179	325	0.873406	-0.195276
lignoceric acid	1890	1110	293	2021	1909	1275	1892	2642	1545	3437	4168	2781	3087	4394	0.503503	-0.989928
arabitol	1284	15440	6480	14367	4143	39412	17999	17924	73731	4350	9648	13513	4475	20403	0.696057	-0.522722
21885	1431	2023	1796	4018	4880	1590	4732	3771	3965	8885	8684	10483	4814	4887	0.435801	-1.19826
133324	2264	1214	2612	2674	3652	1547	7344	1466	2187	7382	8312	7978	3016	9619	0.443699	-1.17235
fructose	63543	6004	35765	18901	1750	52524	2931	60599	142827	85189	9462	4144	20240	6182	0.677175	-0.562399
127661	761	973	867	1865	2464	823	1551	1226	2013	2681	2907	4232	1786	2322	0.495421	-1.01327
105450	676	851	2544	1781	4671	886	4623	1475	1492	7563	9036	8011	1910	1347	0.447231	-1.16091
47197	528	561	709	1843	1101	418	1930	1110	1065	2515	2584	2535	1526	1550	0.522293	-0.937069
dodecanol	1313	1081	824	1981	1644	1211	1711	1557	1444	3273	2803	3196	2313	2017	0.564369	-0.825289
21665	2818	4664	5899	4714	14429	4165	8111	7186	2017	20208	18613	17608	6730	8478	0.52936	-0.917678
levoglucosan	770	860	578	1379	1242	753	1348	1188	1134	2224	1722	2291	1633	1835	0.561722	-0.832073
257	2347	1852	4900	8735	10425	6699	8466	4548	7587	11734	21894	13291	5318	10240	0.513516	-0.961518
46128	800	1412	4158	2806	5983	968	6982	1712	2762	10733	10668	9452	2379	3768	0.468179	-1.09487
42357	841	1162	588	1570	1170	1198	1534	1416	1308	2405	1281	3172	1822	3031	0.546067	-0.872849
210373	2173	1412	4165	2806	5982	1080	6984	1783	2762	10728	11689	10754	2379	3843	0.469428	-1.09102
342574	4044	6038	10475	9877	1154	2488	9115	2531	4896	12320	11353	7899	9021	9738	0.620919	-0.687523
sorbitol	1306	4815	199	1354	1624	1287	1531	2306	2361	4483	3157	2840	2364	2028	0.627662	-0.67194
47170	913	1254	1634	2622	2926	866	3034	2100	2261	5278	4938	5021	1338	3018	0.526757	-0.92479
2551	498	593	370	869	518	438	899	787	577	1019	1058	1156	1475	1070	0.586782	-0.769103
azelaic acid	801	314	436	668	628	214	540	175	799	743	730	1149	936	800	0.549156	-0.864711
18305	606	300	153	300	279	370	285	495	350	222	269	515	668	1329	0.623621	-0.681259
lyxose	546	2475	325	893	137	347	386	348	3474	235	305	1018	136	3200	0.489095	-1.03181
171564	328	49556	2122	492	499	12317	449	9190	34053	6658	9022	1131	26138	17639	0.593979	-0.751517
135103	163	196	201	250	96	108	388	206	174	256	323	506	376	388	0.596144	-0.746266
4937	1697	3035	1089	4241	1954	2047	5561	3802	3255	3971	4854	7431	5100	4808	0.597216	-0.743675
1912	9674	4930	11508	10562	21608	4785	25536	7277	5589	33228	42239	35972	9680	10960	0.522344	-0.936929
1-methylgalactose	316	17176	3820	1937	264	5137	1477	3842	11536	9697	3374	1864	9346	6403	0.603428	-0.728745
344754	1294	1375	1387	2529	1708	1393	1743	1899	1408	1848	2294	3136	2622	5423	0.597454	-0.743101
41805	626	722	650	2015	1791	933	1748	235	764	4378	607	1747	1160	1249	0.660273	-0.598866
345452	210	1080	251	2487	444	830	524	824	748	1447	1551	1048	667	1080	0.762498	-0.391194
402245	350	364	227	775	596	320	687	497	470	1029	950	828	656	618	0.628873	-0.66916
asparagine	3172	3075	8916	14121	3863	4197	4715	4188	11709	13216	13076	6463	6198	5278	0.620044	-0.689558
succinic acid	4389	2237	4310	4181	1567	2976	1674	4197	4227	1919	2296	5235	3135	16579	0.573455	-0.802247
84721	14905	6353	14395	13121	26246	6127	34966	9233	10445	44404	46423	38988	9987	13306	0.574795	-0.79888
379414	662	789	855	1694	2654	986	2362	1530	1475	2373	3087	2495	1754	2082	0.651967	-0.617128
50395	515	1020	581	3373	1149	896	1930	1444	1829	2169	2260	2373	2153	1795	0.65037	-0.620668
1875	9676	9552	8823	7283	7837	9586	36507	13988	2938	29632	33394	22958	15112	19754	0.625578	-0.676739
1-monopalmitin	501	512	221	776	836	419	413	407	230	950	1198	923	697	752	0.645	-0.632629
dehydroabietic acid	1373	2589	2308	2965	3908	2609	12100	4890	813	11276	18982	6178	2747	4894	0.547037	-0.870289
171305	5329	3025	4991	8828	10730	6864	8464	4548	7449	11855	22298	7463	5395	10571	0.608698	-0.716201
208646	14914	6353	14674	13121	26246	6127	34966	8760	10444	37507	44707	38988	11623	13306	0.599526	-0.738106
beta-sitosterol	1497	1398	843	1788	1645	879	349	923	1730	1466	1680	1646	1156	3665	0.616371	-0.698128
adipic acid	5389	4433	4055	6312	7903	6567	7117	9045	6051	10532	6795	11233	12455	10155	0.666115	-0.586157
isopalmitic acid	1474	1474	1089	2010	1288	1795	2203	1571	1373	2281	2250	2361	2474	2657	0.722454	-0.469021
380041	138	258	86	290	350	153	178	179	209	360	361	377	268	273	0.662338	-0.594361
48460	361	1228	1234	2460	887	762	1379	689	1324	4001	1478	2565	1056	682	0.60778	-0.71838
43734	662	683	855	1601	2508	817	2200	1494	1274	1940	2619	2246	1468	2082	0.697824	-0.519064
ribose	7586	10684	5997	2503	148	13342	791	14024	24347	10453	3026	15177	9698	4558	0.614137	-0.703367
390198	301	342	1517	1008	150	520	351	385	2323	734	426	409	539	399	0.710248	-0.493604
350283	74	952	335	473	165	507	1122	298	2653	284	388	759	133	914	0.573865	-0.801217
phytosphingosine	1003	1158	491	2869	1036	1224	480	858	1483	1917	991	4892	574	1292	0.613441	-0.705004
5244	160233	174390	79703	217981	96616	68013	244187	237768	123002	200420	247936	143744	216522	378834	0.731934	-0.450215
palmitic acid	113271	113581	82392	157008	242787	120437	228988	171590	126448	184159	243103	198944	216608	196773	0.791177	-0.337927
1872	10028	5657	10333	11504	18856	6049	27951	8740	10373	29767	20906	26258	11195	11981	0.672868	-0.571604
triethanolamine	626	722	650	2015	1791	1002	1750	1240	835	4098	607	1750	1160	929	0.783346	-0.352279
378461	717	1846	795	1122	926	679	1389	1181	3131	3299	952	1135	844	387	0.665906	-0.58661
17830	6315	914	1289	772	840	1847	986	5574	9250	1878	3114	869	306	4033	0.714794	-0.4844
14806	382	34	75	47	59	70	178	72	184	226	154	115	51	247	0.703941	-0.506474
106387	785	275	614	517	100	2066	594	1093	1966	1047	597	1406	271	781	0.747034	-0.420755
stearic acid	716059	683194	469383	903956	1645922	809263	1507393	1059241	729623	1019269	1420915	1146097	1300365	1099837	0.870416	-0.200222
3029	460	876	305	921	908	559	1112	880	959	967	1210	1558	482	1233	0.704595	-0.505134
511262	100567	132610	106894	222007	162026	98733	246274	174355	148773	246672	319049	253334	187798	217152	0.679352	-0.557769
120744	7379	8099	4541	11847	7814	5809	12130	13816	8077	7615	12862	7205	9802	25428	0.754712	-0.406002
47358	501	359	450	982	609	611	540	604	670	708	962	594	875	604	0.791298	-0.337706
1878	4436	4377	8810	9155	17837	5354	25237	6349	8311	27022	24231	13183	8413	9619	0.673793	-0.569623
514906	432	716	354	1304	1279	944	4576	2833	660	1775	1526	1118	1195	4455	0.869466	-0.201799
1-monostearin	643	547	331	842	682	316	587	636	519	840	1179	808	615	734	0.732268	-0.449556
3781	1545	24502	8357	3152	7509	2419	2210	1555	5489	3575	5789	1627	37015	5300	0.653742	-0.613207
glyceric acid	2367	3031	3249	2493	2244	7056	4898	4616	5786	5446	4389	5416	4125	3554	0.782334	-0.354144
5346	10911	9118	9333	12016	24101	9443	30960	13653	16754	25217	29696	25861	13826	17465	0.695947	-0.52295
21682	9643	10421	7175	8465	6603	10021	15402	9083	9183	17652	14410	15626	7269	12752	0.749229	-0.416521
arachidic acid	11370	9003	3212	10533	16449	10925	18367	12172	8406	13763	16104	15689	13898	14447	0.838607	-0.253933
trehalose	786	24502	8357	3152	2445	2822	1994	1456	4983	1637	1599	1749	36962	2680	0.688077	-0.539358
17174	849	905	750	1570	1223	848	1339	1115	1296	836	1791	1086	1362	1606	0.808481	-0.306715
xylitol	309	860	1000	709	375	1081	1230	1113	2346	747	409	1285	510	1580	0.728188	-0.457617
2023	417	588	371	759	859	567	949	682	644	1172	1131	490	721	940	0.763829	-0.388678
402246	7915	10327	5415	15118	10773	6822	34371	9568	10294	22433	22835	20219	12936	14139	0.731428	-0.451212
adenine	435	434	651	134	243	2022	80	3950	2248	280	1749	395	1663	287	0.900294	-0.151531
myristic acid	2987	2494	2599	4536	7642	3604	5803	5298	4002	4526	4652	5657	6208	5560	0.856796	-0.222976
34125	1563	532	14238	3192	2580	1418	697	2442	2593	4329	4551	4465	3309	3602	0.875159	-0.192384
oleamide	6481	7109	5310	11976	17627	3099	10330	6827	7901	11715	17181	8858	10101	10522	0.778075	-0.362019
N-acetylmannosamine	222	766	408	230	99	339	151	668	871	187	361	429	237	352	0.887259	-0.172573
heptadecanoic acid	10610	12282	8579	17330	19956	11489	21370	18226	12505	17678	22422	18143	16320	17626	0.858516	-0.220083
adenosine	190	965	552	395	388	115	122	166	110	149	163	284	954	374	1.06674	0.0932091
98101	1647	313	390	919	198	337	565	231	1308	463	499	418	856	611	0.830325	-0.268252
353614	3207	3073	4959	18081	15178	10336	14486	5007	13472	8493	12296	19052	9210	5681	0.817331	-0.291007
480022	54	1032	367	101	93	153	112	90	303	594	397	196	146	85	0.872458	-0.196843
100876	221	1511	2329	2214	199	1692	1707	5249	5153	2659	2350	510	1975	2959	0.72674	-0.460489
galacturonic acid	210	914	1245	745	150	1420	430	1845	1893	808	837	1504	732	806	0.793199	-0.334245
benzoic acid	12951	11898	9564	20850	55237	10304	15091	20346	10019	23725	25370	22574	22371	21619	0.932389	-0.100997
lactic acid	17940	27006	29042	30977	8590	33282	18653	24431	11351	18446	22643	21929	25042	23869	1.15542	0.208423
ethanolamine	100965	72765	108160	87116	17886	79283	24128	112563	104983	90064	52241	75643	52694	93473	0.96387	-0.0530895
glucuronic acid	475	1400	464	386	150	938	308	1032	2165	476	349	603	347	654	0.84126	-0.249376
methylmalonic acid	34564	41710	44516	42474	25671	24745	31619	24691	46448	52852	33728	40222	26368	33410	0.868962	-0.202635
phthalic acid	3795	7718	4021	4829	5415	5549	5657	5667	5821	5924	2510	6580	4575	9894	0.90608	-0.14229
416758	4466	18690	7587	9373	8294	5246	8598	4673	4210	10907	10578	10960	7901	8083	0.953575	-0.0685812
glutaric acid	334	329	264	415	357	421	498	465	330	147	463	359	542	466	1.00228	0.00327939
190007	53	113	46	106	99	63	65	157	93	86	117	102	44	98	0.975	-0.0365259
26713	632	414	316	769	966	621	666	525	452	599	649	591	724	585	1.02271	0.0323948
citrulline	930	987	503	686	403	570	341	533	527	737	392	853	608	698	0.973722	-0.0384179
lauric acid	3212	4649	3566	3421	16060	4519	7117	3913	6145	5672	5908	5433	5596	8249	0.94162	-0.0867837
131144	213	771	93	323	153	164	389	123	189	329	244	217	163	231	1.21759	0.284027
urea	27252	46913	48993	71175	34191	30654	48957	36234	17787	60631	35056	49394	40392	33084	1.0928	0.12803
pentadecanoic acid	11892	11783	8759	14699	19472	12381	17613	17871	8922	17167	14819	15572	15268	13741	1.00425	0.00612135
17651	2104	8655	3108	8109	9291	5834	3187	7883	12263	3530	6960	3727	5423	9459	0.873465	-0.195179
galactinol	6105	4288	1659	2593	1852	2644	3247	3328	3035	3097	3715	3684	2392	2813	1.02941	0.0418158
oxoproline	105611	49871	81740	93137	39477	65770	39420	65338	91700	67972	35433	56175	74423	48822	1.0821	0.113832
palmitoleic acid	198	713	120	283	235	228	244	102	168	345	353	223	81	263	1.11113	0.152028
132978	902	2775	1367	1495	1615	1619	4841	1343	1583	2616	2817	2172	1923	1535	0.946366	-0.0795292
glycerol-3-galactoside	6897	3164	4660	3188	1663	3706	1112	6101	9548	2007	3352	2704	1902	4354	0.958154	-0.0616713
malonic acid	154	114	105	133	112	654	133	418	160	84	278	275	170	217	1.15477	0.207608
glutamine	11735	4838	55213	60084	796	21082	1034	13893	58257	31270	10854	2179	7854	1848	1.12688	0.172339
345243	605	1290	760	2058	2459	1207	1896	1545	1235	1494	2147	1325	1418	1669	0.954457	-0.0672473
4609	146	417	164	150	263	165	108	157	103	233	225	244	174	168	1.02659	0.0378617
160	528	645	428	976	1865	489	868	872	501	528	745	786	1232	1142	1.01404	0.0201078
134	26953	23969	15912	39739	65309	31163	44997	37380	25032	36133	53839	30464	30940	46989	0.958234	-0.0615508
glycerol	122419	152184	175155	196100	115917	91962	142985	172051	116000	161230	118224	160219	138280	124574	1.07092	0.0988553
100984	858	1194	878	2727	4967	599	1679	1141	668	1438	3111	1533	1398	2792	0.962729	-0.0547991
892	7647	9029	18512	13655	5816	2956	13348	4428	10008	5136	10775	8504	11752	5821	1.08745	0.120954
1,3-diaminopropane	704	848	911	1917	687	1443	1338	1093	1261	1389	837	1235	567	1333	1.01265	0.0181317
109997	7938	1073	1667	1645	1864	5767	1383	1751	375	1281	987	1393	756	2799	2.28112	1.18974
nicotinic acid	2463	1553	1618	1468	1254	2450	1735	1762	1475	1228	806	1795	1947	1619	1.20939	0.274274
210272	170	852	417	166	148	176	112	291	271	230	227	75	356	176	1.31011	0.389691
3208	780	657	1052	1545	121	2744	957	1439	1853	894	889	1063	356	891	1.17243	0.229498
371546	210	525	147	76	79	98	131	194	170	106	60	70	141	126	1.62704	0.702252
241618	7687	7656	12228	11953	8173	38183	12009	34816	12947	14900	15602	13639	10020	11807	1.26121	0.334814
17421	205	228	158	443	292	210	541	284	113	301	180	332	148	430	1.17736	0.235556
erythritol	519	1393	1240	1494	1472	8218	1207	5878	1754	1509	1657	1817	2760	2429	1.34712	0.429878
2039	1273	5564	747	3166	7210	1696	2328	4952	2413	1833	2757	3036	4692	2852	1.14895	0.200317
26989	1666	696	1018	1657	2250	2073	2113	1426	750	1833	1056	630	1465	1269	1.38144	0.466177
41821	2007	1038	1018	1657	2360	1998	2113	1426	750	1833	1056	1118	1465	1269	1.36334	0.447141
346884	2007	1038	1018	1657	2360	2073	2113	1426	750	1833	1056	1118	1465	1269	1.37085	0.455065
glucose	13536	76725	37812	9340	3475	11920	2186	18136	28360	9675	3521	1926	17278	3979	2.00571	1.00411
1981	5694	2970	1987	3997	3790	5474	5475	3518	3460	2319	2342	3720	2347	3037	1.43273	0.518765
alanine	97785	197798	211508	86655	48115	121826	60744	18665	129097	109290	45646	73506	32547	63368	1.39446	0.479703
199094	36205	6313	3110	6883	5389	3916	6906	1984	4185	6585	9869	1627	7454	5899	1.4888	0.574148
403831	239	559	230	203	97	231	155	126	82	211	131	183	193	204	1.3745	0.458909
2821	170	1511	210	590	75	142	220	227	187	329	250	294	103	280	1.63462	0.708951
leucine	117231	163447	230563	146037	48385	95372	63933	67481	96360	116134	77638	91194	59984	67120	1.37548	0.459938
41924	1671	19566	15817	2320	2039	18168	2620	1982	1011	2056	1348	1700	1474	1736	5.16217	2.36798
3-aminoisobutyric acid	156	140	156	99	96	146	60	189	55	161	123	81	66	45	1.47175	0.557534
glycerol-alpha-phosphate	83	228	449	90	42	121	112	232	71	110	106	99	127	196	1.43547	0.521526
glycine	18959	32505	26931	17059	12316	14413	13827	11255	11736	13750	9345	13809	13671	12287	1.48059	0.566168
quinic acid	959	1028	531	862	493	4640	1446	9103	3643	1591	643	390	793	669	1.84972	0.887308
stigmasterol	707	958	197	638	531	359	284	351	213	355	484	431	141	570	1.37591	0.460388
linoleic acid	315	265	459	845	632	552	420	308	141	261	349	370	133	739	1.4285	0.514501
uracil	2128	4896	5773	2989	945	3558	3123	1078	1300	1342	1615	5998	941	3283	1.26856	0.343193
417655	2319	949	450	376	472	1835	453	788	412	388	355	867	476	950	1.66227	0.733153
188950	236	161	388	230	212	452	210	723	383	116	167	160	149	111	1.80387	0.851093
sucrose	700	2479	636	799	1252	699	1957	4249	1294	956	422	732	1362	1698	1.48178	0.567335
513549	1824	1147	584	284	89	393	378	1281	741	547	236	228	261	238	1.99245	0.994542
552	971	21425	13885	31702	62922	25430	28272	23751	15165	15981	17250	11854	17010	36544	1.37314	0.457476
phosphate	10646	14248	9931	5130	668	4044	2200	6974	4961	1994	1390	5127	2335	12212	1.44119	0.527262
pipecolinic acid	3970	2733	4470	3298	2383	1805	6735	2642	1763	2429	2068	2294	1856	1814	1.72014	0.782527
3,4-dihydroxybenzoic acid	501	836	3407	620	411	7038	1341	3438	3112	728	737	1982	649	520	1.7073	0.771715
myo-inositol	20629	12464	18068	12144	7527	25876	6456	17791	21145	11090	7550	7976	3516	7660	1.53921	0.622187
129774	361	245	1125	230	55	2878	372	3136	1178	463	238	1149	100	225	1.87936	0.910243
1753	700	1067	1039	836	187	746	1013	1878	932	797	484	537	314	309	1.66009	0.731266
gluconic acid lactone	1962	727	463	573	237	2831	298	3195	860	648	175	878	359	2192	1.5091	0.593685
110604	235	300	66	157	117	6215	11	85	182	351	150	131	148	2688	1.47658	0.562255
pseudo uridine	1053	976	454	209	175	549	416	559	576	220	267	454	217	290	1.6271	0.702303
tyrosine	4850	20682	18221	10606	7297	8158	2819	8375	8827	5860	2141	6249	5094	6591	1.74777	0.805516
maltose	1934	70332	23671	5518	7153	7962	159	3322	5283	681	6586	1122	36431	4524	1.64824	0.720924
344049	22016	20863	16651	40866	29421	19625	39993	8857	8669	14258	16367	13517	10564	11592	1.98379	0.988261
fucose	3679	9120	2884	3602	2206	28473	6307	23970	3137	4750	16027	3718	3009	3417	1.76701	0.821308
allantoic acid	820	1390	1517	1092	159	414	700	1053	528	194	278	273	217	520	2.66604	1.4147
valine	121179	123008	161872	107368	38891	70307	49308	39380	79034	74197	19683	56586	28600	35573	1.81659	0.861236
serine	118726	78932	92814	83676	29223	83197	20073	54926	39076	29933	28340	30432	56451	23638	2.02615	1.01874
alpha-ketoglutarate	18296	2119	2031	2056	1098	3282	2038	3330	1512	1800	1782	2230	1931	4052	1.93037	0.948881
105096	654	217	876	512	137	221	111	208	101	168	211	327	82	237	1.9556	0.967608
isoleucine	56807	53216	88547	61247	18677	38747	21377	18942	36460	39247	15890	24949	16068	14187	1.82676	0.869286
509528	159	373	215	310	293	231	263	554	183	159	180	79	126	192	1.95702	0.968657
vanillic acid	289	430	284	262	204	529	496	1082	170	144	194	264	306	220	2.06626	1.04702
62304	12174	2312	14156	2642	1156	22250	1851	22292	4590	3353	853	7826	2183	13867	1.80965	0.855707
oleic acid	1035	4405	1176	3000	2752	1603	2633	1848	734	930	816	991	913	1568	2.3251	1.21729
4766	1892	599	794	526	261	2551	369	779	226	424	620	404	209	689	2.26604	1.18017
tryptophan	6237	7369	7119	5612	2465	4218	2593	2575	3303	2309	2640	2147	1862	1641	2.06021	1.04279
gluconic acid	10643	815	11960	1865	874	19120	1510	18847	4275	3084	893	4740	1890	11749	1.84843	0.886299
mannose	8909	14012	1203	5132	959	2589	1596	6490	3965	853	2018	2041	1748	2510	2.33479	1.22329
digalacturonic acid	96	204	190	139	144	372	1468	545	174	136	134	223	174	147	2.39727	1.26139
cholesterol	1035	13735	1109	3878	2222	1899	2430	1455	697	1841	1309	1077	1317	1863	2.56938	1.36142
threonine	15683	15134	24707	15524	6970	16570	8753	5758	8513	4038	4282	6463	5461	2919	2.58316	1.36914
100956	672	848	688	1425	1291	831	1449	1337	259	590	211	469	564	504	2.4666	1.30252
shikimic acid	2124	2958	739	1185	600	10168	1733	7329	1561	1059	922	1596	872	1199	2.79193	1.48126
ornithine	9402	31900	58114	30931	8602	21383	7526	8481	5143	8192	2684	13298	12408	9556	2.57901	1.36682
3122	4953	11070	4878	2263	13405	9919	419	5521	4117	1725	1050	980	2184	1189	3.49675	1.80602
citric acid	114301	11132	4876	4963	1448	80049	10962	20534	2735	1167	1816	6585	3636	38921	3.39407	1.76302
lysine	14656	41193	53868	21201	7661	20241	5970	13211	9112	7701	1396	14127	4307	10601	2.82577	1.49864
14696	930	6997	1279	1604	392	768	2213	3068	827	907	1263	618	478	555	2.78362	1.47696
117982	508	199	292	173	458	1396	190	654	176	146	180	167	116	166	3.05205	1.60978
phenylalanine	20842	13025	27021	6911	2920	6300	2268	4919	8626	3773	2753	3276	1459	1814	2.91021	1.54112
6404	1655	1034	2099	510	504	608	554	365	291	357	332	384	325	243	2.84511	1.50848
glutamic acid	74439	22910	31712	12470	1087	21513	4753	5810	16476	4850	1715	13052	3246	2975	3.09639	1.63059
328824	991	996	637	1737	1578	1082	1008	649	199	418	382	472	251	334	3.16561	1.66248
guanosine	844	737	372	189	129	346	97	292	66	123	146	92	72	179	3.32522	1.73345
putrescine	5813	8107	4451	4314	7769	5482	5394	2235	322	1098	169	5643	242	3667	2.93275	1.55225
aconitic acid	24608	22259	52833	8489	3121	195180	9974	170473	50563	6650	6618	14199	1461	1017	4.53623	2.18149
169611	2957	239	1449	5536	4274	2905	5267	3092	486	1051	1106	867	686	1060	3.66995	1.87576
methionine	2383	5302	6057	1561	835	1958	234	673	1934	596	386	639	481	282	3.30066	1.72275
thymine	629	1147	1348	1031	869	880	1988	293	199	254	240	205	130	618	3.7295	1.89898
xanthine	203	1824	1172	342	118	712	116	425	216	136	100	127	63	264	4.06623	2.02369
proline	9968	26598	71585	17054	5772	29845	2022	8357	4836	5638	3055	5799	10391	2731	3.95688	1.98436
209679	647	7847	7610	2815	2225	1585	1183	1091	496	793	409	364	731	1496	4.37217	2.12835
146868	1780	1443	96	114	110	143	213	83	84	101	127	102	100	142	4.55259	2.18669
ribonic acid	561	22606	2192	3219	1719	2359	3704	2121	678	2042	781	874	407	3358	3.54555	1.82601
hypoxanthine	815	3048	1819	407	162	1819	131	830	341	190	186	223	227	258	4.75316	2.24889
pinitol	1846	1900	1433	3545	2500	2093	4065	2845	444	674	516	709	618	604	4.25533	2.08927
4901	2566	2739	2180	4851	3721	2656	5196	3997	607	734	735	1070	926	667	4.41644	2.14288
127640	1607	25387	2765	3994	3043	2915	5043	2570	970	2647	588	995	482	3800	3.7432	1.90427
maltose	738	17219	5892	1401	1498	1706	922	917	508	605	386	298	608	1343	6.06183	2.59975
beta-alanine	27113	12367	13391	12077	4636	5991	6446	4152	4478	2358	901	366	1080	1370	6.1243	2.61455
inosine	2354	1425	756	334	163	375	129	372	82	118	138	47	114	114	7.22838	2.85367
aspartic acid	144767	25319	44585	16844	4584	83216	8258	13589	17984	4578	2296	4643	4210	3700	6.83947	2.77389
isocitric acid	3100	589	700	267	365	11701	937	3782	326	218	144	329	133	591	9.2365	3.20735
4-aminobutyric acid	30753	2315	5721	1757	769	3348	3254	2066	387	484	680	382	357	650	12.7508	3.67251
