# Supplementary material for: Mucilage produced by aerial roots hosts diazotrophs that provide nitrogen in Sorghum bicolor
Source: PLoS Biol. 2025 Mar 3;23(3):e3003037. doi: 10.1371/journal.pbio.3003037 (PMC12136154; doi:10.1371/journal.pbio.3003037)
Supplement: S2 Dataset — (XLSX) [file pbio.3003037.s016.xlsx]

## Sheet: Fig1A Nodes
Genotype	Nodes
IS10757	5
	6
	7
	9
IS11026	5
	5
	5
	6
IS15170	5
	5
	6
	7
IS15466	5
	5
	5
	5
IS15478	5
	5
	6
	8
IS17348	1
	1
	2
IS23992	4
	3
	3
	2
	4
	3
IS24453	0
	0
	0
	0
	0
	0
IS25089	5
	6
	7
	8
IS28023	7
	6
	3
IS28025	7
	9
	4
IS28033	6
	5
	4
IS28262	8
	7
	NA
IS29078	5
	5
	7

## Sheet: Fig1B Volume
Genotype	Vol (uL)
IS10757	205
	480
	90
	400
	380
	100
	500
	300
	NA
IS11026	400
	550
	650
	500
IS15170	400
	400
	300
IS15466	500
	500
	500
IS15478	100
	110
	300
	100
	210
	200
	100
	400
	NA
IS17348	40
	50
	130
	50
	50
	100
	120
	0
	0
IS23992	110
	320
	430
	50
	200
	250
IS24453	0
	0
	0
	0
	0
	0
IS25089	310
	NA
	NA
	300
	NA
	NA
	210
	200
	NA
IS28023	80
	110
	0
	0
	100
	0
	0
	300
	0
IS28025	50
	60
	300
	300
	300
	150
	90
	50
	100
IS28033	60
	110
	10
	100
	0
	50
	0
	0
	0
IS28262	25
	10
	NA
	25
	10
	NA
	30
	10
	NA
IS29078	10
	80
	100
	50
	120
	10
	125
	450

## Sheet: Fig1D Diameter
Genotype	Diameter (mm)
IS10757	5.4
	5.4
	6.8
	5
	5
	6
	6
	5.9
	6.1
	5.3
	5.8
	5.4
IS11026	5.2
	4.2
	6
	5
	6.2
	5.3
	6.1
	6.2
	7
	7
	6
	6
IS15170	5.2
	4.9
	5.1
	7.5
	6.4
	6.2
	6
	8
	6
	7
IS15466	3.3
	3.9
	3.8
	3.6
	3.6
	3.5
	4
	4.2
	4.3
	4.5
IS15478	4.2
	3.8
	4.6
	6.1
	5.4
	5.9
	4.9
IS17348	4.1
	4.6
	4.3
	3.2
	4.6
	5.1
	2.5
	4.8
	5.1
IS23992	4.8
	5.1
	5.1
	3.8
	4.1
	5.1
	4.3
	4.9
	4.6
	3.9
	3.8
	4.8
	5.3
	5.1
	5.3
IS24453	0
	0
	0
	0
	0
	0
	0
	0
	0
	0
IS25089	4.3
	4.4
	5.5
	6.3
	7.5
	5.5
	7
	5.8
	5.8
	5.7
	7
	5
	8
	5
IS28023	4.4
	4.8
	3.9
	4.4
	3.7
	4.2
IS28025	4
	4.8
	5.3
	5.2
	4.2
	5.6
	4.3
	4.6
	5.2
IS28033	3.6
	4
	4.3
	5
	4.1
	4.4
	4.5
	4.9
	4.3
IS28262	3.3
	3.9
	3.7
	3.8
	3.7
	3.7
IS29078	4.3
	5
	4.1
	4
	4.5
	4.9
	4.2
	4.1
	4.5

## Sheet: Fig2A-C Humidity
Genotype	Nodes	AerialRoots	Diameter1 (mm)	Diameter2 (mm)	Diameter3 (mm)	AveDiam (mm)
IS23992	5	15	3.87	4.41	4.52	4.27
	4	17	4.49	4.5	3.89	4.29
	4	17	5.07	4.25	4.81	4.71
	3.5	16	4.92	5.47	4.2	4.86
	5.5	16	3.99	4.63	5.34	4.65
	4.5	18	5.25	4.85	5.3	5.13
	5.5	13	3.98	3.51	4.05	3.85
	4.5	16	4.61	3.92	4.13	4.22
IS24453	2	13	4.78	5.54	4.52	4.95
	3	15	3.67	4.69	5.33	4.56
	3.5	16	5.63	5.68	5.18	5.5
	3.5	17	3.77	4.51	3.66	3.98
	3.5	14	4.33	3.84	4.03	4.07
	3.5	16	5.49	5.81	5.18	5.49
	2	15	5.33	4.64	5.5	5.16
	3.5	13	5.19	5.12	6.25	5.52

## Sheet: Fig3C Free Sugars
Sample	Conc (mM)
Time 0	85.74
	86.31
	84.6
	84.03
	84.79
	88.21
	89.16
	85.55
Time 240	110.09
	108.38
	108.76
	102.67
	109.71
	112.18
	111.23
	109.71

## Sheet: Fig3D PCA
Sample	PCA1	PCA2
Sorghum IS29091	-2.234	2.457
	-1.967	2.598
	-1.832	2.617
Sorghum IS2245	-3.682	-3.456
	-2.893	-1.174
	-3.054	-1.035
CB017456	1.642	0.345
	1.972	0.396
	1.495	2.123
	1.729	2.34
GRIN19897	1.912	-3.021
	1.423	-2.461
	2.287	-0.076
	1.751	-0.278

## Sheet: Fig4A PCoA
Sample	Specie	PCoA1	PCoA2
S1.1	Sorghum	0.206	0.289
S1.2	Sorghum	0.207	0.27
S1.3	Sorghum	0.208	0.275
S1.4	Sorghum	0.21	0.26
S2.1	Sorghum	0.124	0.306
S2.2	Sorghum	0.208	-0.047
S2.3	Sorghum	0.207	-0.039
S2.4	Sorghum	0.207	0.217
S3.1	Sorghum	0.185	0.212
S3.2	Sorghum	0.187	-0.49
S3.3	Sorghum	0.19	-0.59
S3.4	Sorghum	0.193	-0.42
S4.1	Sorghum	0.186	-0.03
S4.2	Sorghum	0.187	-0.172
S4.3	Sorghum	0.195	-0.178
S4.4	Sorghum	0.217	-0.192
S5.1	Sorghum	0.767	0.197
S5.2	Sorghum	-0.172	-0.082
S5.3	Sorghum	-0.195	-0.013
S5.4	Sorghum	0.221	0.172
S6.1	Sorghum	0.151	-0.188
S6.2	Sorghum	0.162	-0.152
S6.3	Sorghum	0.189	-0.128
S6.4	Sorghum	0.171	0.162
S7.1	Sorghum	0.142	-0.149
S7.2	Sorghum	0.173	-0.167
S7.3	Sorghum	0.177	-0.042
S7.4	Sorghum	0.191	-0.123
M1.1	Maize	-0.193	0.072
M1.2	Maize	-0.178	0.07
M1.3	Maize	0.173	-0.19
M1.4	Maize	0.19	-0.061
M2.1	Maize	-0.241	0.076
M2.2	Maize	-0.215	0.039
M2.3	Maize	-0.189	0.048
M2.4	Maize	-0.186	0.099
M3.1	Maize	-0.259	0.158
M3.2	Maize	-0.254	0.126
M3.3	Maize	-0.241	0.117
M3.4	Maize	-0.217	0.127
M4.1	Maize	-0.274	-0.125
M4.2	Maize	-0.279	-0.11
M4.3	Maize	-0.287	-0.149
M4.4	Maize	-0.254	0.178
M5.1	Maize	-0.259	-0.019
M5.2	Maize	-0.241	-0.117
M5.3	Maize	-0.238	0.138
M6.1	Maize	-0.312	-0.012
M6.2	Maize	-0.305	-0.025
M6.3	Maize	-0.283	-0.002
M6.4	Maize	-0.229	-0.018

## Sheet: Fig4B Relative Abundance
Sample	Genera	Abundance			Sample	Genera	Abundance
S1	Pseudomonadota	0.53			M1	Pseudomonadota	0.543
S1	Bacillota	0.13			M1	Bacillota	0.197
S1	Cyanobacteria	0.044			M1	Cyanobacteria	0.015
S1	Bacteriodota	0.124			M1	Bacteriodota	0.146
S1	Actinomycetota	0.067			M1	Actinomycetota	0.041
S1	Acidobacteriota	0.022			M1	Acidobacteriota	0.03
S1	Verrucomicrobiota	0.021			M1	Verrucomicrobiota	0.008
S1	Synergistota	--			M1	Synergistota	---
S1	Chloroflexa	0.013			M1	Chloroflexa	0.002
S1	Thermotogota	--			M1	Thermotogota	---
S1	Other	0.049			M1	Other	0.018
S2	Pseudomonadota	0.473			M2	Pseudomonadota	0.559
S2	Bacillota	0.198			M2	Bacillota	0.2		1
S2	Cyanobacteria	0.044			M2	Cyanobacteria	0.037		0
S2	Bacteriodota	0.065			M2	Bacteriodota	0.112
S2	Actinomycetota	0.071			M2	Actinomycetota	0.041
S2	Acidobacteriota	0.0187			M2	Acidobacteriota	0.011
S2	Verrucomicrobiota	0.014			M2	Verrucomicrobiota	0.011
S2	Synergistota	--			M2	Synergistota	---
S2	Chloroflexa	0.001			M2	Chloroflexa	0.011
S2	Thermotogota	--			M2	Thermotogota	---
S2	Other	0.115			M2	Other	0.018
S3	Pseudomonadota	0.412			M3	Pseudomonadota	0.69
S3	Bacillota	0.102			M3	Bacillota	0.108
S3	Cyanobacteria	0.217			M3	Cyanobacteria	0.01
S3	Bacteriodota	0.189			M3	Bacteriodota	0.102
S3	Actinomycetota	0.034			M3	Actinomycetota	0.019
S3	Acidobacteriota	0.015			M3	Acidobacteriota	0.023
S3	Verrucomicrobiota	0.003			M3	Verrucomicrobiota	0.028
S3	Synergistota	---			M3	Synergistota	---
S3	Chloroflexa	0.001			M3	Chloroflexa	---
S3	Thermotogota	---			M3	Thermotogota	---
S3	Other	0.027			M3	Other	0.02
S4	Pseudomonadota	0.62			M4	Pseudomonadota	0.646
S4	Bacillota	0.146			M4	Bacillota	0.127
S4	Cyanobacteria	0.048			M4	Cyanobacteria	0.027
S4	Bacteriodota	0.099			M4	Bacteriodota	0.101
S4	Actinomycetota	0.054			M4	Actinomycetota	0.034
S4	Acidobacteriota	0.002			M4	Acidobacteriota	0.013
S4	Verrucomicrobiota	---			M4	Verrucomicrobiota	0.015
S4	Synergistota	0.001			M4	Synergistota	---
S4	Chloroflexa	---			M4	Chloroflexa	0.02
S4	Thermotogota				M4	Thermotogota	---
S4	Other	0.027			M4	Other	0.017
S5	Pseudomonadota	0.438			M5	Pseudomonadota	0.673
S5	Bacillota	0.183			M5	Bacillota	0.124
S5	Cyanobacteria	0.074			M5	Cyanobacteria	0.016
S5	Bacteriodota	0.146			M5	Bacteriodota	0.102
S5	Actinomycetota	0.051			M5	Actinomycetota	0.016
S5	Acidobacteriota	0.013			M5	Acidobacteriota	---
S5	Verrucomicrobiota	0.016			M5	Verrucomicrobiota	0.019
S5	Synergistota	---			M5	Synergistota	0.029
S5	Chloroflexa	0.015			M5	Chloroflexa	---
S5	Thermotogota	---			M5	Thermotogota	0.009
S5	Other	0.037			M5	Other	0.012
S6	Pseudomonadota	0.489			M6	Pseudomonadota	0.755
S6	Bacillota	0.17			M6	Bacillota	0.068
S6	Cyanobacteria	0.105			M6	Cyanobacteria	0.018
S6	Bacteriodota	0.142			M6	Bacteriodota	0.085
S6	Actinomycetota	0.061			M6	Actinomycetota	0.014
S6	Acidobacteriota	0.003			M6	Acidobacteriota	0.019
S6	Verrucomicrobiota	0.005			M6	Verrucomicrobiota	0.007
S6	Synergistota	---			M6	Synergistota	0.017
S6	Chloroflexa	0.001			M6	Chloroflexa	---
S6	Thermotogota	---			M6	Thermotogota	---
S6	Other	0.024			M6	Other	0.017
S7	Pseudomonadota	0.418
S7	Bacillota	0.217
S7	Cyanobacteria	0.139
S7	Bacteriodota	0.112
S7	Actinomycetota	0.051
S7	Acidobacteriota	0.012
S7	Verrucomicrobiota	0.011
S7	Synergistota	---
S7	Chloroflexa	0.02
S7	Thermotogota	---
S7	Other	0.02

## Sheet: Fig4D ARA
Strain	ARA (nmol)
Fix-	0.481122
	0.262135
	0.32256
Agr. pus BM_20.4	1864.21
	1935.48
	2822.26
Bac. amyl BM_7.6	1842.83
	889.84
	1446.93
Ps. turu BM_14.7	1149.92
	757.337
	984.209
Mic. aero BM_14.4	1230.67
	734.815
	840.61
Agr. faba BM_6.8	392.655
	1717.33
	637.268
Mic. nei BM_10.2	760.433
	1175.54
	711.163
Enter. can BM_14.3	1041.82
	990.582
	594.224
Epili. hun BM_19.2	1207.13
	551.703
	432.694
Ps. lut BM_5.2	740.9
	939.438
	497.151
Psx. int BM_2.1	822.931
	1175.46
	152.63
Az. hum BM_8.1	702.905
	414.441
	626.65
Az.bra FP2	903.979
	452.579
	273.247
Kl.var A3	201.318
	427.877
	759.776
Rh. cel BM_12.2	597.91
	208.582
	284.988
Az. pal BM_11.7	691.838
	268.167
	103.741
Ps. sed BM_12.4	378.467
	275.156
	284.722
Px. winn BM_5.2	814
	0.777909
	0.495036
Ste. rhiz BM_2.6	38.439
	351.202
	318.503
Nov. kea BM_17.3	236.577
	231.104
	146.442
Ps. bha BM_8.4	218.767
	128.081
	104.472
Kl. mi BM_1.6	387.578
	7.15067
	4.81962
Sip. int BM_19.6	86.5553
	113.824
	137.145
Mic. bin BM_11.1	170.585
	46.3977
	101.384
Phyt. diaz BM_4.4	75.0653
	106.839
	80.3126
Herb. sero BM_12.7	106.18
	75.4143
	64.985
Ste. ter BM_13.5	108.434
	13.2603
	30.8445
Ste. lac BM_18.7	44.5916
	38.9125
	64.9067
Ste. nema BM_6.9	15.146
	25.952
	3.04035
Agr. div BM_10.6	2.92536
	8.97896
	5.45004
Mic. test BM_15.1	5.64477
	4.66955
	3.97758
Mic. homi BM_13.1	2.22443
	7.56319
	2.8087
Agr. larry_BM_18.2	3.92124
	4.94601
	2.6788
Mic. olei BM_16.5	3.50081
	3.10536
	3.82085
Mic. tes BM_10.5	3.3621
	1.32913
	2.0353
Kl.ox BM_1.9	0.875199
	3.63688
	0.950036
Ps. campi BM_7.3	0.694522
	0.322855
	0.351258

## Sheet: Fig5A ARA
Strain	ARA (nmol)
A. brasilense FP10	0.2059
	0.2062
	0.2064
	0.2045
	0.2064
A. brasilense FP2	0.2065
	0.2063
	0.2064
	0.2061
	0.2054
A. baldaniorum	0.2042
	0.2046
	0.2063
	0.2059
	0.2061
A. caulinodans	0.2056
	0.2039
	0.2055
	0.2055
	0.2053
A. vinelandii	2.4372
	3.0069
	2.0027
	3.7353
	2.9453
H. seropedicae	0.203
	0.2053
	0.2031
	0.2056
	0.2042
K. michiganensis	0.6675
	0.6256
	0.6392
	0.5184
	0.5445
K. variicola	2.3354
	2.4639
	2.9065
	2.8786
	2.5926
P. silvatlantica	0.205
	0.2041
	0.2043
	0.2049
	0.205
P.stutzeri	0.2037
	0.2035
	0.2051
	0.2298
	0.2281

[truncated: 15 more sheets: Fig5B 15N gas enrichment, Fig5C 15N Isotope Dil, Fig5D Ndfa - sample, SupFig1A Correlation, SupFig2A UF Field Nodes, SupFig2B UW Field Nodes, SupFig2C UF Field Diamater, SupFig2D UW Field Diameter, SupFig2E UF Field NumNodes, SupFig2F UW NumNodes, SupFig3E BC Area, SupFig3F BC Length, SupFig4 - Heatmap, SupFig5 15N Isotope Dilution, SupFig6 Nodes Setaria]
